# Supplementary material for: Determining insulin sensitivity from glucose tolerance tests in Iberian and landrace pigs
Source: PeerJ. 2021 Mar 10;9:e11014. doi: 10.7717/peerj.11014 (PMC7955676; doi:10.7717/peerj.11014)
Supplement: Supplemental Information 1 [file peerj-09-11014-s001.xlsx]

## Sheet: glucose challenge data v2.0
Pig identification	breed	Sampling time, min	Blood glucose, mM	Ln blood glucose, mM	K_ 0-45, %/min (fractional turnover rate)0-45min	T1/2, min	K0-30	T1/2 0-30	Kg_5-30, glucose disposal rate	Insulin sensitivity index	HOMA1-IR (glucose mM, Insulin mU/L)	HOMA1-%B	log[Glucose]	Glucose - fasting glucose	plasma Glucose, mM	Ln plasma glucose	HOMA1-IR (glucose mM, Insulin mU/L)	HOMA1-%B	KG 0-45 min, glucose disposal rate (the slope of Ln[glucose]) 0-45min	AUC of insulin above baseline 0-45	CSI 0-45 = KG/ (ΔAUCINS0-45/ΔT)	KG 0-30	AUC insulin 0-30min	CSI_0-30	ALB g/dl	Albumina, µM (no recuerdo el PM de la albumina porcina utilizado)	CHOL mmol/L	CREA mg/dl	Creatinine, µM	LACT mmol/L	UREA mg/dl	UREA, mM	TG, Mm	Insulin, µU/mL	Ln[insulin]	K insulin 0-45, %/min	T1/2 insulin_0-45, min	K insulin_ 0-30, %/min	T1/2 insulin_0-30, min
Olegario	Landrace	-10	6.72	1.90509							1.59282	33.125	0.827369		4.29	1.45629	1.01685	135.016							2.66	0.42	2.017	0.94	83.1	0.79	12.1	2.01		5.33312	1.67394
Olegario	Landrace	0	22.26	3.10279	3.55336	19.5027	4.19347	16.5257	-0.0470593	-0.00119642			1.34753	15.54	19.45	2.96785			-0.0146915	1217	-0.000543235	-0.04918	1180	-0.00125034	2.65	0.42	2.064	1	88.4	0.79	12.7	2.11	0.22304	40.9732	3.71292	4.9549	13.9861	4.49116	15.4303
Olegario	Landrace	5	18.48	2.91669									1.2667	11.76	12.49	2.52493									2.31	0.36	1.771	1.01	89.29	0.75	11.5	1.91	0.22304	55.6648	4.01935
Olegario	Landrace	10	16.82	2.82257									1.22583	10.1	11.96	2.48157									2.8	0.44	2.098	0.95	83.98	1.06	12.2	2.03	0.201715	63.654	4.15346
Olegario	Landrace	15	14.49	2.67346									1.16107	7.77	9.08	2.20607									2.6	0.41	1.961	0.93	82.22	1.21	11.8	1.96	0.206732	58.0694	4.06164
Olegario	Landrace	20	11.27	2.42214									1.05192	4.55	7.1	1.96009									2.63	0.41	2.012	0.95	83.98	1.39	12.1	2.01		41.7483	3.73166
Olegario	Landrace	25	8.6	2.15176									0.934498	1.88	5.54	1.71199									2.82	0.44	2.109	0.94	83.1	1.33	12.2	2.03		23.1262	3.14097
Olegario	Landrace	30	6.88	1.92862									0.837588	0.16	4.01	1.38879									2.59	0.41	1.968	0.97	85.75	1.26	11.5	1.91	0.214259	10.6501	2.36557
Olegario	Landrace	45	4.83	1.57485									0.683947	-1.89	3.08	1.12493									2.87	0.45	2.113	0.96	84.87	0.91	12.2	2.03	0.214259	4.86619	1.58231
Olegario	Landrace	60	5.05	1.61939									0.703291	-1.67	3.23	1.17248									2.63	0.41	1.918	0.9	79.56	0.71	11.6	1.93	0.214259	4.92391	1.5941
Olegario	Landrace	90	7.22	1.97685									0.858537	0.5	4.68	1.5433									2.85	0.45	2.1	0.93	82.22	0.61	12.2	2.03	0.231821	10.9475	2.39311
Olegario	Landrace	120	6.99	1.94448									0.844477	0.27	4.59	1.52388									2.92	0.46	2.148	0.97	85.75	0.59	12.3	2.05	0.249384	12.9409	2.56039
Olegario	Landrace	150	6.77	1.9125									0.830589	0.05	4.21	1.43746									2.86	0.45	2.057	0.93	82.22	0.49	12.3	2.05	0.283254	3.6999	1.30831
Olegario	Landrace	180	6.77	1.9125									0.830589	0.05	4.36	1.47247									2.81	0.44	2.004	0.89	78.68	0.55	12.1	2.01	0.317124	4.12685	1.41751
Marciano	Landrace	-10	7.44	2.00687							2.77083	42.5357	0.871573		5.02	1.61343	1.86957	110.257							4.04	0.63	1.845	0.99	87.52	0.52	15.8	2.63		8.37954	2.12579
Marciano	Landrace	0	14.74	2.69056	2.08251	33.2772	1.78582	38.8057	-0.0412645	-0.000958896			1.1685	7.3	23.48	3.15615			-0.0156783	1360	-0.000518767	-0.04534	1291	-0.0010536	3.61	0.57	1.6	1.02	90.17	0.51	16.2	2.7		47.5487	3.86175	4.58049	15.1294	3.04516	22.7575
Marciano	Landrace	5	22.04	3.09286									1.34321	14.6	15.28	2.72654									3.63	0.57	1.672	0.98	86.64	0.56	15.9	2.65		48.1167	3.87363
Marciano	Landrace	10	19.09	2.94916									1.28081	11.65	12.94	2.56032									3.79	0.59	1.699	1.02	90.17	1.02	14.9	2.48		55.0191	4.00768
Marciano	Landrace	15	15.54	2.74342									1.19145	8.1	10.84	2.38324									3.77	0.59	1.708	0.99	87.52	0.82	15.8	2.63		63.6456	4.15333
Marciano	Landrace	20	13.32	2.58927									1.1245	5.88	8.68	2.16102									3.6	0.57	1.706	0.91	80.45	0.84	15.3	2.55		65.2665	4.17848
Marciano	Landrace	25	10.66	2.3665									1.02776	3.22	6.85	1.92425									3.68	0.58	1.682	0.95	83.98	0.8	15.4	2.56		43.0573	3.76253
Marciano	Landrace	30	8.94	2.19054									0.951338	1.5	5.52	1.70838									3.74	0.59	1.743	0.96	84.87	0.74	15.4	2.56		19.0717	2.94821
Marciano	Landrace	45	6.02	1.79509									0.779596	-1.42	3.62	1.28647									3.61	0.57	1.675	0.92	81.33	0.49	14.4	2.4		6.63358	1.89214
Marciano	Landrace	60	6.83	1.92132									0.834421	-0.61	4.23	1.4422									3.78	0.59	1.719	0.95	83.98	0.48	15.6	2.6		10.3967	2.34149
Marciano	Landrace	90	7.27	1.98376									0.861534	-0.17	4.44	1.49065									3.81	0.6	1.763	6.15	83.1	0.38	15.6	2.6		4.96033	1.60147
Marciano	Landrace	120	7.38	1.99877									0.868056	-0.06	4.33	1.46557									3.81	0.6	1.704	0.93	82.22	0.37	14.9	2.48		4.48981	1.50181
Marciano	Landrace	150	7.3	1.98787									0.863323	-0.14	4.38	1.47705									3.8	0.6	1.763	0.97	85.75	0.4	14.2	2.36		5.97105	1.78692
Marciano	Landrace	180	7.16	1.96851									0.854913	-0.28	4.35	1.47018									3.76	0.59	1.758	1	88.4	0.41	15	2.5		4.04543	1.39759
Isidro	Iberian	-10	7.1	1.96009							3.41308	60.0895	0.851258		4.44	1.49065	2.13438	230.13							3.14	0.49	1.758	0.6	53.04	0.97	19.9	3.31		10.8161	2.38104
Isidro	Iberian	0	21.54	3.06991	3.42453	20.2364	7.46995	9.27717	-0.0773795	-0.00148237			1.33325	14.44	18.13	2.89757			-0.0147068	1566	-0.000422609	-0.07538	1566	-0.00144406	2.94	0.46	1.637	0.65	57.46	1.06	19.1	3.18	0.36981	70.347	4.25344	6.29709	11.0051	6.49201	10.6747
Isidro	Iberian	5	17.93	2.88648									1.25358	10.83	12.99	2.56418									2.99	0.47	1.64	0.65	57.46	1.35	18.9	3.15	0.334686	86.8983	4.46474
Isidro	Iberian	10	13.88	2.63045									1.14239	6.78	8.99	2.19611									2.79	0.44	1.526	0.7	61.88	1.51	17.9	2.98	0.389881	116.664	4.7593
Isidro	Iberian	15	9.6	2.26176									0.982271	2.5	6.67	1.89762									3.16	0.5	1.736	0.6	53.04	1.83	18.8	3.13	0.377337	89.8959	4.49865
Isidro	Iberian	20	6.55	1.87947									0.816241	-0.55	4.37	1.47476									3.21	0.5	1.747	0.61	53.93	1.71	20	3.33		28.4746	3.34901
Isidro	Iberian	25	4	1.38629									0.60206	-3.1	2.92	1.07158									3.14	0.49	1.8	0.56	49.51	1.6	19.5	3.25		15.8412	2.76261
Isidro	Iberian	30	2.66	0.978326									0.424882	-4.44	1.85	0.615186									2.92	0.46	1.622	0.54	47.74	1.28	16.4	2.73	0.319632	10.0326	2.30584
Isidro	Iberian	45	4.94	1.59737									0.693727	-2.16	3.2	1.16315									3	0.47	1.634	0.61	53.93	1.75	17.7	2.95		4.69122	1.54569
Isidro	Iberian	60	6.49	1.87026									0.812245	-0.61	4.25	1.44692									3.08	0.48	1.71	0.59	52.16	1.33	17.4	2.9	0.333431	7.72239	2.04412
Isidro	Iberian	90	6.77	1.9125									0.830589	-0.33	4.89	1.58719									3.07	0.48	1.755	0.59	52.16	0.86	17	2.83		18.2256	2.90283
Isidro	Iberian	120	7.13	1.96431									0.85309	0.03	5.01	1.61144									3.26	0.51	1.788	0.59	52.16	1.08	15.9	2.65	0.357266	16.7602	2.81901
Isidro	Iberian	150	6.66	1.89612									0.823474	-0.44	4.62	1.53039									3.2	0.5	1.759	0.61	53.93	1.01	16	2.66		8.48634	2.13846
Isidro	Iberian	180	6.22	1.82777									0.79379	-0.88	4.48	1.49962									3.21	0.5	1.863	1.89	52.7467	1.02	15.2	2.53	0.36981	19.2228	2.9561
Ubaldo	Iberian	-10	7.22	1.97685							6.26793	105.016	0.858537		5.08	1.62531	4.41013	247.254							3.42	0.54	1.48	0.71	62.77	0.97	24.2	4.03		19.533	2.97211
Ubaldo	Iberian	0	25.31	3.2312	4.19927	16.5029	6.35566	10.9037	-0.0637489	-0.00109471			1.40329	18.09	20.69	3.02965			-0.0142253	1773	-0.000361048	-0.06353	1747	-0.00109096	3.14	0.49	1.296	0.79	69.84	1.06	22.9	3.81	0.218022	110.199	4.70229	7.41706	9.34333	10.6311	6.5186
Ubaldo	Iberian	5	21.59	3.07223									1.33425	14.37	15.24	2.72392									3.16	0.5	1.357	0.77	68.07	1.26	24	4	0.251892	126.021	4.83645
Ubaldo	Iberian	10	16.54	2.80578									1.21854	9.32	11.12	2.40875									2.77	0.43	1.377	0.74	65.42	1.55	23.1	3.85	0.215514	125.764	4.83441
Ubaldo	Iberian	15	12.38	2.51608									1.09272	5.16	8.08	2.08939									3.06	0.48	1.387	0.71	62.77	1.65	21.7	3.61	0.215514	86.6349	4.4617
Ubaldo	Iberian	20	8.6	2.15176									0.934498	1.38	5.67	1.73519									3.27	0.515	1.39	0.82	72.49	1.76	22	3.66		46.7413	3.84463
Ubaldo	Iberian	25	6.55	1.87947									0.816241	-0.67	4.27	1.45161									3.48	0.55	1.492	0.73	64.53	1.78	21.5	3.58		12.0957	2.49285
Ubaldo	Iberian	30	4.27	1.45161									0.630428	-2.95	3.12	1.13783									3.36	0.53	1.506	0.74	65.42	1.75	23.5	3.91	0.238094	4.54011	1.51295
Ubaldo	Iberian	45	4.16	1.42552									0.619093	-3.06	2.98	1.09192									3.24	0.51	1.433	0.74	65.42	1.61	22.2	3.7	0.210496	28.5846	3.35287
Ubaldo	Iberian	60	6.44	1.86253									0.808886	-0.78	4.26	1.44927									3.18	0.5	1.427	0.26	22.98	1.42	21.4	3.56	0.182898	11.9275	2.47885
Ubaldo	Iberian	90	8.63	2.15524									0.936011	1.41	5.77	1.75267									3.05	0.48	1.336	0.74	65.42	1.13	22	3.66	0.187289	24.7952	3.21065
Ubaldo	Iberian	120	7.1	1.96009									0.851258	-0.12	2.88	1.05779									2.905	0.455	1.396	0.69	61	0.82	11.9	1.98	0.191679	10.2638	2.32862
Ubaldo	Iberian	150	8.6	2.15176									0.934498	1.38	5.25	1.65823									2.76	0.43	1.167	0.68	60.11	0.7	20.5	3.41	0.219277	12.3847	2.51646
Ubaldo	Iberian	180	6.94	1.9373									0.841359	-0.28	4.82	1.57277									3.32	0.52	1.402	0.7	61.88	0.87	19.7	3.28	0.246875	14.0566	2.64309
Constantino	Iberian	-10	6.61	1.88858							4.98376	109.096	0.820201		4.8	1.56862	3.61907	260.991							2.98	0.47	1.136	0.51	45.09	1.05	13.1	2.18		16.9644	2.83112
Constantino	Iberian	0	23.53	3.15828	4.5895	15.0997	6.00438	11.5416	-0.0472614	-0.000908291			1.37162	16.92	19.34	2.96218			-0.0168975	1561	-0.000487116	-0.05683	1561	-0.00109218	2.67	0.42	0.995	0.58	51.27	1.01	14.4	2.4	0.209241	87.6075	4.47287	5.96816	11.6116	5.49524	12.6109
Constantino	Iberian	5	16.15	2.78192									1.20817	9.54	11.03	2.40062									2.71	0.43	1.038	0.56	49.51	1.19	13.5	2.25	0.23433	98.0471	4.58545
Constantino	Iberian	10	10.55	2.35613									1.02325	3.94	7.27	1.98376									2.91	0.46	1.119	0.53	46.85	1.32	13.3	2.21	0.271964	134.523	4.90173
Constantino	Iberian	15	8.55	2.14593									0.931966	1.94	5.53	1.71019									2.84	0.45	1.078	0.48	42.43	1.27	13.1	2.18	0.210496	64.9651	4.17385
Constantino	Iberian	20	6.44	1.86253									0.808886	-0.17	4.64	1.53471									2.85	0.45	1.099	0.49	43.32	1.3	13.6	2.26		42.8475	3.75765
Constantino	Iberian	25	5	1.60944									0.69897	-1.61	3.77	1.32708									3.14	0.49	1.193	0.53	46.85	1.28	14.2	2.36		21.324	3.05983
Constantino	Iberian	30	4.38	1.47705									0.641474	-2.23	3.24	1.17557									2.88	0.45	1.105	0.47	41.55	1.19	13.5	2.25	0.197951	16.8491	2.82429
Constantino	Iberian	45	3.27	1.18479									0.514548	-3.34	2.66	0.978326									2.84	0.45	1.067	0.48	42.43	0.88	13.1	2.18	0.246247	6.72988	1.90656
Constantino	Iberian	60	5.99	1.79009									0.777427	-0.62	4.23	1.4422									2.93	0.46	1.115	1.97	42.43	1.01	12.6	2.1	0.294544	13.8903	2.63119
Constantino	Iberian	90	6.38	1.85317									0.804821	-0.23	5.19	1.64673									2.84	0.45	1.073	0.48	42.43	0.75	13.2	2.2	0.281372	31.3279	3.44451
Constantino	Iberian	120	6.58	1.88403									0.818226	-0.03	4.64	1.53471									2.82	0.44	1.071	0.48	42.43	0.75	13.6	2.26	0.2682	20.1501	3.00321
Constantino	Iberian	150	7.05	1.95303									0.848189	0.44	5.01	1.61144									2.97	0.47	1.156	0.48	42.43	0.65	14.3	2.38	0.265691	17.225	2.84636
Constantino	Iberian	180	6.44	1.86253									0.808886	-0.17	4.64	1.53471									2.97	0.47	1.118	0.49	43.32	0.54	14	2.33	0.263182	13.5496	2.60636
Bernardino	Iberian	-10	6.61	1.88858							4.42462	96.8561	0.820201		4.41	1.48387	2.95198	331.014							3.07	0.48	1.48	0.61	53.93	1.17	21.7	3.61		15.0611	2.71212
Bernardino	Iberian	0	23.76	3.168	4.17866	16.5843	5.48859	12.6262	-0.0522378	-0.00127099			1.37585	17.15	20.22	3.00667			-0.0134091	1288	-0.000468486	-0.05483	1233	-0.00133406	2.94	0.46	1.433	0.67	59.23	1.01	22	3.66	0.33594	82.2767	4.41009	5.23561	13.2363	6.04614	11.4619
Bernardino	Iberian	5	18.15	2.89867									1.25888	11.54	14.39	2.66653									3.05	0.48	1.486	0.62	54.81	1.36	1.3	0.22	0.33594	81.2215	4.39718
Bernardino	Iberian	10	14.27	2.65816									1.15442	7.66	10.25	2.32728									3.19	0.5	1.548	0.63	55.69	1.68	21.5	3.58	0.294544	77.3852	4.3488
Bernardino	Iberian	15	11.55	2.44669									1.06258	4.94	7.74	2.0464									3.18	0.5	1.58	0.61	53.93	1.78	22	3.66	0.297052	67.8901	4.21789
Bernardino	Iberian	20	9.6	2.26176									0.982271	2.99	6.53	1.87641									3.01	0.47	1.487	0.6	53.04	1.91	22.5	3.75		48.6605	3.88487
Bernardino	Iberian	25	7.16	1.96851									0.854913	0.55	5	1.60944									3.23	0.51	1.6	0.59	52.16	2.05	21.9	3.65		24.8141	3.21141
Bernardino	Iberian	30	5.11	1.6312									0.708421	-1.5	3.68	1.30291									3.19	0.5	1.597	0.6	53.04	2.01	21.2	3.53	0.210496	13.4133	2.59625
Bernardino	Iberian	45	3.94	1.37118									0.595496	-2.67	2.94	1.07841									3.29	0.52	1.639	0.59	52.16	1.78	20.9	3.48	0.244993	8.66053	2.15878
Bernardino	Iberian	60	5.66	1.73342									0.752816	-0.95	3.95	1.37372									3.32	0.52	1.641	0.68	60.11	1.52	21.5	3.58	0.27949	9.44926	2.24594
Bernardino	Iberian	90	6.33	1.8453									0.801404	-0.28	4.59	1.52388									3.33	0.52	1.624	0.59	52.16	1	20.7	3.45	0.334059	7.62354	2.03124
Bernardino	Iberian	120	6.33	1.8453									0.801404	-0.28	4.75	1.55814									3.32	0.52	1.721	0.61	53.93	1.2	20.2	3.36	0.388627	17.434	2.85842
Bernardino	Iberian	150	6.33	1.8453									0.801404	-0.28	4.74	1.55604									3.31	0.52	1.651	0.6	53.04	1.16	19	3.16	0.368556	11.4426	2.43734
Bernardino	Iberian	180	6.83	1.92132									0.834421	0.22	4.75	1.55814									3.39	0.53	1.703	0.6	53.04	1.64	19.1	3.18	0.348485	9.39742	2.24044
Agustín	Landrace	-10	6.99	1.94448							3.70265	68.3002	0.844477		4.93	1.59534	2.61145	166.691							3.46	0.54	1.919	1.52	134.37	0.8	16.9	2.81		11.9184	2.47808
Agustín	Landrace	0	25.64	3.24415	4.53993	15.2646	6.95247	9.96769	-0.0594942	-0.00179163			1.40892	18.65	19.82	2.98669			-0.0096027	1010	-0.000427843	-0.06541	996.2	-0.00196979	0.07	0.47	1.702	0.94	83.1	0.79	15.6	2.6	0.22304	89.1173	4.48995	5.77941	11.9908	5.74862	12.0551
Agustín	Landrace	5	20.2	3.00568									1.30535	13.21	14.74	2.69056									3.09	0.48	1.633	0.97	85.75	0.9	16.6	2.76	0.199206	67.7662	4.21606
Agustín	Landrace	10	15.93	2.7682									1.20222	8.94	10.68	2.36837									3.31	0.52	1.814	0.95	83.98	1.11	16.2	2.7	0.196697	57.3829	4.04975
Agustín	Landrace	15	11.88	2.47486									1.07482	4.89	8.18	2.10169									3.55	0.56	1.865	0.95	83.98	1.19	15.7	2.61	0.182898	49.2126	3.89615
Agustín	Landrace	20	8.44	2.13298									0.926342	1.45	5.7	1.74047									3.56	0.56	1.912	0.97	85.75	1.25	15.8	2.63		26.4934	3.2769
Agustín	Landrace	25	5.27	1.66203									0.721811	-1.72	3.84	1.34547									3.35	0.53	1.803	0.91	80.45	1.21	15.5	2.58		17.3928	2.85605
Agustín	Landrace	30	3.66	1.29746									0.563481	-3.33	2.83	1.04028									3.47	0.54	1.862	0.95	83.98	1.22	16	2.66	0.22304	15.8849	2.76537
Agustín	Landrace	45	3.64	1.29198									0.561101	-3.35	2.82	1.03674									3.47	0.54	1.836	0.94	83.1	1.07	16.9	2.81	0.199833	7.42467	2.00481
Agustín	Landrace	60	5.5	1.70475									0.740363	-1.49	3.87	1.35325									3.33	0.52	1.786	0.94	83.1	0.8	16	2.66	0.176626	3.36131	1.21233
Agustín	Landrace	90	5.94	1.78171									0.773786	-1.05	4.16	1.42552									3.31	0.52	1.75	0.92	81.33	0.84	15.9	2.65	0.191679	12.7834	2.54814
Agustín	Landrace	120	6.16	1.81808									0.789581	-0.83	4.43	1.4884									3.54	0.56	1.863	0.97	85.75	0.92	15.1	2.51	0.206732	8.45135	2.13433
Agustín	Landrace	150	6.49	1.87026									0.812245	-0.5	4.54	1.51293									3.49	0.55	1.823	0.99	87.52	0.94	15.6	2.6	0.228058	7.95527	2.07383
Agustín	Landrace	180	6.33	1.8453									0.801404	-0.66	4.39	1.47933									3.47	0.54	1.892	0.94	83.1	1	14.9	2.48	0.249384	10.4944	2.35084
Carmelo	Landrace	-10	7.94	2.07191							1.7868	22.8079	0.899821		5.34	1.67523	1.2017	55.0364							3.55	0.56	1.387	1.07	94.59	0.94	24.1	4.01		5.06335	1.62203
Carmelo	Landrace	0	24.98	3.21808	3.51937	19.691	5.33402	12.9921	-0.0566453	-0.00131631			1.39759	17.04	23	3.13549			-0.0122675	1664	-0.000331753	-0.05949	1291	-0.00138242	3.37	0.53	1.314	1.16	102.55	1.07	22.9	3.81	0.17788	32.6962	3.48726	0.582585	118.953	-1.72629	-40.1439
Carmelo	Landrace	5	21.98	3.09013									1.34203	14.04	17.65	2.87074									3.5	0.55	1.343	1.13	99.9	1.32	23.3	3.88	0.21175	52.8825	3.96807
Carmelo	Landrace	10	18.98	2.94339									1.2783	11.04	13.61	2.6108									3.39	0.53	1.367	1.09	96.36	1.45	23.4	3.9	0.24562	41.9269	3.73593
Carmelo	Landrace	15	14.27	2.65816									1.15442	6.33	10.24	2.3263									3.46	0.54	1.372	1.11	98.13	1.76	23	3.83	0.258165	54.8661	4.0049
Carmelo	Landrace	20	10.38	2.33988									1.0162	2.44	7.36	1.99606									3.58	0.56	1.408	1.11	98.13	1.88	22.8	3.8		42.4956	3.7494
Carmelo	Landrace	25	7.72	2.04381									0.887617	-0.22	5.32	1.67147									3.56	0.56	1.394	1.1	97.24	1.91	23.4	3.9		52.694	3.9645
Carmelo	Landrace	30	5.61	1.72455									0.748963	-2.33	3.91	1.36354									3.85	0.6	1.53	1.07	94.59	1.84	22.9	3.81	0.241857	54.8798	4.00515
Carmelo	Landrace	45	5.5	1.70475									0.740363	-2.44	4.1	1.41099									3.65	0.57	1.434	1.08	95.48	1.58	22.8	3.8	0.224295	46.0681	3.83012
Carmelo	Landrace	60	7.66	2.03601									0.884229	-0.28	5.19	1.64673									3.53	0.55	1.374	1.07	94.59	1.3	21.9	3.65	0.206732	29.8796	3.39718
Carmelo	Landrace	90	7.16	1.96851									0.854913	-0.78	5.19	1.64673									3.4	0.53	1.355	1.05	92.82	1.22	22.5	3.75		13.51	2.60343
Carmelo	Landrace	120	6.81	1.91839									0.833147	-1.13	4.5	1.50408									3.2075	0.505	1.88225	1.015	89.73	0.63	12.9	2.1475		6.06909	1.80321
Carmelo	Landrace	150	6.68	1.89912									0.824776	-1.26	4.495	1.50297									3.2075	0.505	1.87375	1.3625	89.62	0.5925	13.15	2.19		5.05853	1.62108
Carmelo	Landrace	180	6.77	1.9125									0.830589	-1.17	4.4375	1.49009									3.165	0.495	1.8735	0.9925	87.74	0.5975	13.025	2.1675		4.41893	1.4859
Fernando	Landrace	-10	7.38	1.99877							3.22318	50.6535	0.868056		9.66	2.26799	4.21896	31.9051							3.64	0.57	1.792	1.23	108.74	0.6	21.2	3.53		9.82678	2.28511
Fernando	Landrace	0	23.31	3.14888	3.01329	22.9981	2.68535	25.8067	-0.0380176	-0.00107699			1.36754	15.93	20.47	3.01896			-0.00917947	1237	-0.000333934	-0.02774	1059	-0.000785836	2.28	0.36	1.562	1.14	100.78	1.11	9.8	1.63	0.263182	9.56657	2.25827	3.50367	19.7793	2.02574	34.2098
Fernando	Landrace	5	21.15	3.05164									1.32531	13.77	15.04	2.71071									0.18	0.49	1.60475	1.18	104.32	0.8825	6.1	1.02	0.209241	54.8661	4.0049
Fernando	Landrace	10	17.71	2.87413									1.24822	10.33	13.4	2.59525									1.405	0.52	1.7445	1.2	106.085	1.16	7.8	1.3	0.231194	42.4956	3.7494
Fernando	Landrace	15	16.76	2.819									1.22427	9.38	11.76	2.4647									2.63	0.41	1.794	1.22	107.85	1.22	9.5	1.58	0.253147	52.694	3.9645
Fernando	Landrace	20	15.65	2.75047									1.19451	8.27	10.99	2.39699									2.56	0.4	1.778	1.11	98.13	1.64	9.5	1.58		54.8798	4.00515
Fernando	Landrace	25	12.99	2.56418									1.11361	5.61	9.38	2.23858									2.57	0.4	1.776	1.13	99.9	1.42	10	1.67		46.0681	3.83012
Fernando	Landrace	30	10.99	2.39699									1.041	3.61	8.21	2.10535									2.75	0.43	1.888	1.08	95.48	1.62	9.4	1.57	0.229312	29.8796	3.39718
Fernando	Landrace	45	6.38	1.85317									0.804821	-1	4.89	1.58719									2.46	0.39	1.798	1.15	101.66	1.13	8.4	1.4	0.24123	13.51	2.60343
Fernando	Landrace	60	5.27	1.66203									0.721811	-2.11	3.89	1.35841									2.21	0.35	1.882	1.15	101.66	0.69	10.5	1.75	0.253147	6.06909	1.80321
Fernando	Landrace	90	5.77	1.75267									0.761176	-1.61	4.11	1.41342									2.19	0.34	1.551	1.04	91.94	0.4	9.1	1.52	0.287017	5.05853	1.62108
Fernando	Landrace	120	6.72	1.90509									0.827369	-0.66	4.65	1.53687									2.56	0.4	1.814	1.19	105.2	0.64	9.3	1.55	0.320887	4.41893	1.4859
Fernando	Landrace	150	6.16	1.81808									0.789581	-1.22	4.85	1.57898									2.68	0.42	1.852	2.56	102.99	0.54	10.5	1.75	0.300189	9.82678	2.28511
Fernando	Landrace	180	6.83	1.92132									0.834421	-0.55	4.65	1.53687									2.62	0.41	1.84	1.14	100.78	0.43	10.1	1.68	0.27949	9.56657	2.25827
															4.78875
					-2	-34.65

## Sheet: description of data
Pig identification
breed, Landrace or Iberian
Sampling time, min, after glucose intraarterial challenge
Blood glucose, mM, (measured in situ with glucometer)
Ln blood glucose, mM
K_ 0-45, %/min (fractional turnover rate)0-45min is Fractional turnover rate,%/min, measured between 0 and 45 min after glucose intraarterial challenge
T1/2, min, Half life of glucose calculated as: 100*0,693/fractional turnover rate between 0 and 45min postchallenge
K0-30, %/min, fractional turnover rate between 0-30min postchallenge. The fractional turnover rate, k, can be calculated using the relationships: k=[Ln(glucose concentration at time 0min)- Ln(glucose concentration at time 30min)]/(30min-0min)
T1/2 0-30, min, Half life of glucose calculated as: 100*0,693/fractional turnover rate between 0 and 30min postchallenge
Kg_5-30, is the classic intravenous glucose tolerance index; i.e., the negative slope of the linear regression of the logarithm of glucose vs. time in the 25-min interval from 5 to 30 min.glucose disposal rate. Evaluation of different methods for assessment of insulin sensitivity in Gottingen minipigs: introduction of a new, simpler method. Berit Christoffersen, Ulla Ribel, Kirsten Raun, Valeria …
Insulin sensitivity index defined by Christoffersen et al., 30*Kg_5-30/AUC of insulin concentration from 0 to 30min. Am J Physiol Regul Integr Comp Physiol 297: R1195–R1201, 2009. doi:10.1152/ajpregu.90851.2008.
HOMA1-IR= Blood glucose, mM * fasting insulin,mU/L / 22,5. he plasma glucose:insulin response for normal subjects, equivalent to the C-peptide response, is insulin = 5 (glucose-3.5). Assuming that normal-weight normal subjects aged < 35 years have 100% b-cell function, and an insulin resistance of 1, the values for a patient can be assessed from the insulin and glucose concentrations by the formu…
HOMA1-%B = 20*fasting insulin,mU/L /(fasting blood glucose, mM -3,5). The plasma glucose:insulin response for normal subjects, equivalent to the C-peptide response, is insulin = 5 (glucose-3.5). Assuming that normal-weight normal subjects aged < 35 years have 100% b-cell function, and an insulin resistance of 1, the values for a patient can be assessed from the insulin and glucose concentrations …
log[Glucose] is Log10[blood glucose]
Glucose - fasting glucose is blood glucose at a certain time - blood fasting glucose
plasma Glucose, mM, analyzed enzymatically with Cobas automated apparatus
Ln plasma glucose
HOMA1-IR (plasma glucose mM, plasma Insulin mU/L) = Plasma glucose, mM * fasting plasma insulin,mU/L / 22,5. "The plasma glucose:insulin response for normal subjects, equivalent to the C-peptide response, is insulin = 5 (glucose-3.5). Assuming that normal-weight normal subjects aged < 35 years have 100% b-cell function, and an insulin resistance of 1, the values for a patient can be assessed from…
HOMA1-%B = 20*fasting insulin,mU/L /(fasting blood glucose, mM -3,5). The plasma glucose:insulin response for normal subjects, equivalent to the C-peptide response, is insulin = 5 (glucose-3.5). Assuming that normal-weight normal subjects aged < 35 years have 100% b-cell function, and an insulin resistance of 1, the values for a patient can be assessed from the insulin and glucose concentrations …
KG 0-45 min is the glucose disposal rate (the slope of Ln[glucose]) 0-45min. Also named as fractional turnover rate (0-45min),%/min, measured between 0 and 45 min after glucose intraarterial challenge.
AUC of insulin above baseline 0-45 (between 0 and 45 min) calculated with PRISM version 5.02 and using individual insulin fasting values
CSI 0-45 = KG0-45/ (ΔAUCINS0-45/(45-0))
KG 0-30 is the glucose disposal rate (the slope of Ln[glucose])0-30min. lso named as fractional turnover rate (0-30min),%/min, measured between 0 and 30 min after glucose intraarterial challenge.
AUC insulin 0-30 (above baseline 0-30 (between 0 and 30 min) calculated with PRISM version 5.02 and using individual insulin fasting values)
CSI_0-30 = KG_0-30/ (ΔAUC_INS_0-30/(30min-0min)
ALB g/dl
Albumina, µM
CHOL mmol/L
CREA mg/dl
Creatinine, µM= mg/dl x 10 000 /113,12 Molecular Weight: 113.12
LACT mmol/L
UREA mg/dl
UREA, mM = mg/dl x 10 /60,06 Molecular Weight 60.06
TG, Mm=0,01129 x mg/dl
Insulin, µU/mL in plasma
Ln[insulin]
K insulin 0-45, %/min (fractional turnover rate, k), =100*(Ln[insulin]_0min - Ln[insulin]_45min)/(45min-2min). The fractional turnover rate, k, can also be calculated without graphing the data and using the relationships: k=Ln1- Ln2/T2- T1= %/m; from the k value, the T ½ may be calculated: T1/2=100*0.693/k = m. The fractional turnover rate has been variously expressed as the glucose turnover rate…
T1/2 insulin (0-45), min. The T ½ may be calculated: T1/2=100*0.693/k = m. Kaneko JJ. Carbohydrate metabolism and its diseases. In: , 6th ed.; Kaneko JJ, Harvey JW and Bruss ML Eds.; Academic Press, London, UK, 2008; pp. 45-80
K insulin 0-30. K insulin 0-30, %/min (fractional turnover rate, k), =100*(Ln[insulin]_0min - Ln[insulin]_30min)/(30min-2min). Kaneko JJ. Carbohydrate metabolism and its diseases. In: , 6th ed.; Kaneko JJ, Harvey JW and Bruss ML Eds.; Academic Press, London, UK, 2008; pp. 45-80
T1/2 insulin(0-30), min Kaneko JJ. Carbohydrate metabolism and its diseases. In: , 6th ed.; Kaneko JJ, Harvey JW and Bruss ML Eds.; Academic Press, London, UK, 2008; pp. 45-80
